# Supplementary material for: Characterization of PcSTT3B as a Key Oligosaccharyltransferase Subunit Involved in N-glycosylation and Its Role in Development and Pathogenicity of Phytophthora capsici
Source: Int J Mol Sci. 2023 Apr 19;24(8):7500. doi: 10.3390/ijms24087500 (PMC10141488; doi:10.3390/ijms24087500)
Supplement: Supplementary file 1 [file ijms-24-07500-s001.zip]

Archive with 1 entries (1 files):
- ijms-2268604-supplementary.xlsx
