# Supplementary material for: Characterization of PcSTT3B as a Key Oligosaccharyltransferase Subunit Involved in N-glycosylation and Its Role in Development and Pathogenicity of Phytophthora capsici
Source: Int J Mol Sci. 2023 Apr 19;24(8):7500. doi: 10.3390/ijms24087500 (PMC10141488; doi:10.3390/ijms24087500)
Supplement: Supplementary file 1 [file ijms-24-07500-s001.zip › ijms-2268604-supplementary.xlsx]

## Sheet: Table S1
Table S1. Primers used in this study
Primer	Sequence (5’-3’)	Application
PcSTT3B-qF	TTATGCGGCTTCTTCGAACT	PcSTT3B gene for qRT-PCR
PcSTT3B-qR	CCCGAGCGAGAAGTAGAATG
Actin-F	ACTGCACGTTCCAGACGATC	Actin reference gene for PCR and qRT-PCR
Actin-R	CCACCACCTTGATCTTCATG
WS21-F	GGAAAGAACAAACGCCTGAC	WS21 reference gene for qRT-PCR
WS21-R	GTTGCGCTCCGAGAAGATA
PcSTT3B-flank-F1	ACGGTATCGATAAGCTTGATTGTATCTTCAAGACGTGG	Amplifying PcSTT3B 5' flank sequence for PcSTT3B complementation
PcSTT3B-flank-R1	GTTCAATCATGTTGGCTGCCGCGTTCTG
PcSTT3B-flank-F2	GGCAGCCAACATGATTGAACAAGATGGATTGCACG	Amplifying NPTII gene sequence for PcSTT3B complementation
PcSTT3B-flank-R2	CCGACGTCGTTCAGAAGAACTCGTCAAGAAGGC
PcSTT3B-flank-F3	GTTCTTCTGAACGACGTCGGTTTTGGCTTG	Amplifying PcSTT3B 3' flank sequence for PcSTT3B complementation
PcSTT3B-flank-R3	CCGGGCTGCAGGAATTCGATGCAAGGTCTCAAGCGGAG
PcSTT3B-C-flank-F1	ACGGTATCGATAAGCTTGATTGTATCTTCAAGACGTGGAT	Amplifying PcSTT3B 5' flank sequence for PcSTT3B complementation
PcSTT3B-C-flank-R1	GCGGAGTCATGTTGGCTGCCGCGTTCTG
PcSTT3B-C-flank-F2	GGCAGCCAACATGACTCCGCTCACGACG	Amplifying NPTII gene sequence for PcSTT3B complementation
PcSTT3B-C-flank-R2	CCGACGTCGTCTACCACGACTTGACCCG
PcSTT3B-C-flank-F3	GTCGTGGTAGACGACGTCGGTTTTGGCTTG	Amplifying PcSTT3B 3' flank sequence for PcSTT3B complementation
PcSTT3B-C-flank-R3	CCGGGCTGCAGGAATTCGATGCAAGGTCTCAAGCGG
F1	ATGACTCCGCTCACGACG	Transformants screen
R1	TCCGATGAATGGCACCTGC
F2	CTGTCCGGTGCCCTGAATGAA
R2	GGACGTGGTCTTCAATCCG

## Sheet: Table S2
Table S2. sgRNA Sequence used in this study
sgRNA Sequence	Sequence (5’-3’)	Application
sgPcSTT3B-270	GTAGGCACTACAGTGTATCC	sgRNA sequence for PsFP1
sgPcSTT3B-229	ACTGGTTCGATGACCGCGCG
sgNPTII	CCATCATGGCTGATGCAATG	sgRNA sequence for NPTII

## Sheet: Table S3
Table S3. Characteristics of PcSTT3B-deleted transformants
Isolates	Mean
	Colony diameter (mm)	Sporangium (no./10x mirror field of view)	Zoospore (104 individuals/mL)	Cyst germination rate (%)	Lesion diameter on pepper leaves (mm)
BYA5	67.22 ± 1.10 a	321.30 ± 31.95 a	259.67 ± 12.73 a	93.00 ± 4.65 a	36.33 ± 6.02 a
B-CK	67.06 ± 1.59 a	348.70 ± 36.47 a	254.33 ± 24.97 a	92.67 ± 7.46 a	34.67 ± 3.40 a
B8	54.56 ± 0.43 b	299.67 ± 27.82 a	32.33 ± 19.62 b	96.33 ± 1.22 a	20.13 ± 0.69 b
B146	50.78 ± 0.51 b	285.00 ± 38.60 a	4.67 ± 2.77 c	92.33 ± 5.36 a	5.00 ± 2.83 b
CB151	66.00 ± 0.83 b	315.00 ± 41.25 a	214.67 ± 38.17 a	97.33 ± 2.60 a	32.00 ± 3.74 c
